# Supplementary material for: Estrogen-Inducible LncRNA BNAT1 Functions as a Modulator for Estrogen Receptor Signaling in Endocrine-Resistant Breast Cancer Cells
Source: Cells. 2022 Nov 15;11(22):3610. doi: 10.3390/cells11223610 (PMC9688125; doi:10.3390/cells11223610)
Supplement: Supplementary file 1 [file cells-11-03610-s001.zip]

Archive with 1 entries (1 files):
- cells-2007077-supplementary.pdf
